# Supplementary material for: Integrating Bulk and Single-Cell RNA-Seq Data to Identify Prognostic Features Related to Activated Dendritic Cells in Clear-Cell Renal-Cell Carcinoma
Source: Int J Mol Sci. 2024 Aug 26;25(17):9235. doi: 10.3390/ijms25179235 (PMC11395106; doi:10.3390/ijms25179235)
Supplement: Supplementary file 1 [file ijms-25-09235-s001.zip]

Archive with 5 entries (5 files):
- Supplementary Figure.pdf
- Supplementary Table 1.xlsx
- Supplementary Table 2.xlsx
- Supplementary Table 3.xlsx
- Supplementary Table 4.xlsx
