# Supplementary material for: Integrating Bulk and Single-Cell RNA-Seq Data to Identify Prognostic Features Related to Activated Dendritic Cells in Clear-Cell Renal-Cell Carcinoma
Source: Int J Mol Sci. 2024 Aug 26;25(17):9235. doi: 10.3390/ijms25179235 (PMC11395106; doi:10.3390/ijms25179235)
Supplement: Supplementary file 1 [file ijms-25-09235-s001.zip › Supplementary Table 1.xlsx]

## Sheet: Sheet1
Table S1 Genes from the brown and red modules
brown module	red module
TREM2	KCNJ10
SIGLEC8	AGAP2
LILRB1	TYMP
CXCR4	RASAL3
ARHGAP22	FAM78A
SLC4A8	IDO1
STAMBPL1	PARVG
RHBDF2	TMEM155
DOK3	ITGAX
TRPV2	CD40
PIK3R5	HLA-F
CD300A	HLA-B
GAL3ST4	WNT8B
FCGR3A	IL2RB
CD300LF	SLFN13
ITGAD	KCNK9
LCP2	TAPBP
PTHLH	ARHGAP25
MYO1F	PML
SIGLEC10	PSMB9
TRPM2	NLRC5
TYROBP	CCNI2
ADORA3	TRADD
HTRA4	PSMB8
ARRB2	NKG7
IGSF6	DPEP2
STAC3	BTN3A1
LGALS9	FMNL1
P2RX7	TAP1
LAIR1	IL12RB1
SLC37A2	RUNX3
RELT	APOBEC3G
CNP	HLA-A
ADAP2	ETV7
RNF149	RGS1
LILRB4	PRF1
PRKAR2B	BTN3A2
RGS19	APOBEC3H
FCER1G	CD247
HS3ST2	SASH3
IKBIP	CCDC88B
LAT2	ISG20
OSCAR	C1orf127
C1QB	ARHGAP9
LILRB2	GZMH
SPI1	FASLG
PLA2G7	TMC8
TBXAS1	BIN2
LAPTM5	WIPF1
PPP1R18	FGD2
FCGR1A	CCL5
KLHL6	TBX21
CSF3R	RUFY4
HCLS1	ITGAL
C3	CORO1A
GPSM3	CD72
LY86	SLA2
C1QC	GZMA
TMIGD3	MYO1G
CASP1	TNFRSF9
C1orf162	GBP5
ITGB2	GBP2
LOX	CTSW
MS4A7	EOMES
PTPRO	CARD16
NFAM1	CST7
KCNK13	ZAP70
SIGLEC9	APOBEC3C
LILRB3	ASS1
FCGR1B	DEF6
CCL18	CD8A
DNAJC5B	HLA-G
PRAM1	PSTPIP1
PAG1	WAS
LST1	CD2
VAV1	PYHIN1
ALOX15B	DGKZ
OTOA	ZNF683
FERMT3	CCR5
HK3	BATF
BTK	JAK3
TNFAIP8L2	KIF21B
INPP5D	CXCL9
C1QA	CXCL10
SELPLG	CD37
HCK	DPP9
ARL11	TBC1D10C
MRO	RAB37
THEMIS2	ARHGAP30
STK10	ITPRIPL1
GAB3	UNC13D
GGTA1	IL16
IFI16	IL10RA
MYO9B	NME8
CLEC2B	HLA-DPB1
CD84	CD244
SLC1A3	FCRL6
APBB1IP	ARRDC5
BMP1	SLFN12L
MS4A6A	LSP1
GMIP	CRTAM
IFNGR2	IL21R
CASP4	CXCL11
SIRPB2	HAPLN3
EHBP1L1	STAT4
NCKAP1L	SNX20
CLEC7A	CXCR3
KCNK10	CCL4
RAB7B	SAMD3
CHST11	ICOS
CLEC12A	ZMYND15
MOB3A	FCHO1
RIN3	CXCR6
RASA3	CD6
LILRA6	EFHD2
DOK1	B2M
CYTH4	SIRPG
HMOX1	OR2I1P
EBI3	GZMB
LPAR5	DTX2
NCF4	APOBEC3F
CD300C	PLCB2
MMP25	MAP4K1
RASGRP4	CALHM6
PREX1	IFNG
ADAMDEC1	PLEKHO1
CD33	CD8B
SLFN11	UBASH3A
NCF1	LAG3
LHFPL2	SH2D2A
TNFSF13B	TNFRSF18
NLRC4	CD3D
SIGLEC1	NOD2
ADGRE1	CD96
CSTA	FKBP11
IFNAR2	CD27
FFAR4	HLA-E
CD86	DTHD1
SIRPB1	BTN3A3
FCGR2A	ZBP1
AOAH	C5orf58
CD4	TAGAP
TEX11	GFI1
MILR1	HLA-DQB1
PLEK	ARHGAP15
HVCN1	SEPTIN1
FXYD5	IKZF1
BAZ1A	ARHGAP45
TGFBI	SPN
CHIT1	CD3E
EMILIN2	HLA-C
DOCK2	SLAMF7
CSF2RA	GZMK
GM2A	TIGIT
SLC11A1	DPEP1
LRRK1	BTN2A2
CACNA2D3	LPXN
DOK2	PCED1B
CASP5	IL18BP
CD53	EVI2B
ITGA4	HLA-DMA
HAMP	HLA-DQA1
SLC15A3	SLAMF6
TNFRSF1B	TESPA1
PTCRA	LIMD2
BIRC3	HLA-DQB2
MEFV	RASSF5
SERPINB9	CYBC1
CTSS	CD74
FPR3	RAC2
LRRC25	PDCD1
LPIN2	RNF175
PILRA	SIT1
VSIR	GPR65
ITGAM	IKZF3
LILRA2	CD3G
SCIMP	CORO7
SEL1L3	SLC29A4
CGAS	ACAP1
S100Z	LTA
ARHGEF6	S1PR4
ABCA1	TRIM22
CD80	OAS1
IBSP	SH3BP1
BCL2A1	AKNA
RAP2B	GZMM
RGS10	RHOH
ADAMTSL4	IL15RA
CEACAM21	CTLA4
C3AR1	PTPN22
MAP3K7CL	HLA-DRA
NCF2	PYCARD
PLD4	KLRK1
STAB1	HLA-DPA1
LCP1	TSPAN4
GIMAP4	PAEP
RHOG	CD52
TYRP1	NMI
EVI2A	UBE2L6
ACTRT3	TTC24
MSR1	SIPA1
FAS	SH2D1A
FGR	DUSP4
CD180	XCL2
RELB	MICB
SLAMF8	TAP2
SIGLEC7	TCIRG1
ITLN1	HLA-DRB1
SLC41A2	CD5L
SLA	MYBPH
IL4I1	CXCL13
DCSTAMP	RGL4
DOCK10	CARMIL2
MCUB	RTP4
MS4A4A	CD5
MNDA	TRAF2
TLR6	POU2F2
PLEKHO2	TOX2
GPR141	NLRC3
LINGO3	CLECL1
SAMHD1	CCDC141
CD14	KIR2DL4
PAQR8	ICAM3
SLC9A9	RAB33A
TNFSF8	ITK
APOBR	ZNF831
TLR2	GPR174
MFNG	CLEC1B
DHRS9	CD48
ADAM8	OTOF
JAML	GBP1
GAPT	FCRL3
RCSD1	TMIGD2
CTSZ	GRAP2
ALOX5	LY9
LILRA1	C16orf54
ADCY7	C1QL1
CCDC88A	PTPRC
KRT36	NCR3
TNFAIP3	NFKBIE
RNASE2	MAP3K14
DLX4	PSMB10
M1AP	TRAT1
DUSP10	JAKMIP1
DEGS1	XCL1
ADGRE2	TRAF3IP3
LYZ	APOBEC3D
SCPEP1	GPR18
BHLHA15	CCL4L2
CSF1R	HEATR9
DOCK8	HLA-DOB
TLR7	KIR3DL2
ADGRE5	CD200R1
SLC5A3	PTPN6
GIMAP2	SNAI3
AQP9	P2RX2
OR10Q1	TSPAN8
ABI3	IL2RG
CTSH	SHISAL2A
RNASE6	THEMIS
OAS2	MYB
TLR8	EMB
CARD11	IL27
PIK3CG	MYO1A
GLDC	RHEX
CLEC5A	GPR55
CSF2RB	FYB1
NLRP12	P2RY10
GPR82	TIFAB
FCGR2B	CIITA
PLXNC1	NFATC2
PLB1	PLA2G2D
DNASE2B	CCR8
CARD9	APOL2
CD300LB	GCH1
LY96	SP140
CXorf21	RTP5
LILRA4	WNT1
NFE2L3	LAX1
RFTN1	ZC3H12D
P2RY13	SPIC
IL7	LCN1
SDC3	CDK5R1
TMEM121B	APOL6
ICAM1	ZNF80
GPR84	HLA-DMB
PNPLA1	C19orf84
MEP1A	BCL11B
ACRBP	APOL1
FAM177B	PTPN7
GLIPR1	C2
OR2AT4	FUT7
STING1	PAX6
B3GALT2	IL9R
CD101	KLRB1
SLC39A14	CD38
VCAM1	KLRC1
CRYBB1	CARD17
WDFY4	CYBA
LPAR6	WDR49
RGS18	TCF19
CRB2	HLA-DQA2
SEMA4A	IGFLR1
MARCHF1	UTS2
CYBB	IRF1
SNX10	CCL3
PEAK3	IFI27
LIPA	OASL
C5AR1	GPR171
SLCO2B1	DPEP3
TLR5	OBP2A
MET	TLR10
CDH6	TTC16
VNN3	NPFFR1
SSPN	TMEM156
GBGT1	EPS8L3
IL2RA	FBXO6
PLAC8	ARHGAP4
PLAAT2	AKAP5
C19orf38	KLRC4-KLRK1
GLIPR2	CTSE
SIRPD	FOXP3
SAA1	IRAG2
ALK	CCR7
CSF1	GTSF1L
NLRP3	IRF4
FSTL4	PKHD1L1
IGSF21	IL5RA
HTR7	SMIM35
LILRB5	GPR31
GALNT6	SLAMF1
CCL23	EPSTI1
PHACTR1	GBP4
TNFAIP8	GBP6
ST3GAL5	CD40LG
GPR34	HLA-DOA
CEACAM4	CD28
CFAP221	ELAPOR1
PTAFR	P2RX5
RETN	NTNG2
SIGLEC12	SCML4
TRIM14	JSRP1
PSTPIP2	DERL3
ADAM28	CYTIP
ELAVL4	CCDC178
RGS13	PLAAT4
SLC8A1	UBD
RNASE3	PIM2
SIGLEC14	CD69
PRSS36	PLEKHF1
CD163	IL2
HAVCR2	NKAIN2
KCNE1	CRYAA
IGFBP1	CCL25
GPR183	KLRF2
FGF20	GPR25
CPVL	ASB2
FHL1	LCK
VCAN	IL21
OSM	IPCEF1
CHI3L2	CCR4
DLEU7	CCR2
SAA2	MEI1
IGFALS	IL26
VSIG4	C10orf105
MPEG1	CLEC9A
CEBPA	KCNA3
SPATA17	KRT85
P2RY2	AC119396.1
CD68	AC097636.1
TREM1	CCL3L3
P2RY12	KLRC4
ARL4C	SMIM31
CR1	KLRC3
MGAT4C	MYOD1
CLEC4A	NELL2
FPR1	GPR15
FOLR2	PRR20G
PTGER4	IGLL5
RIMBP3	FRMPD3
MCEMP1	INSL3
MARCO	S100A1
CX3CR1	MAGEC3
ENKUR	TOX
HLA-DRB5	LTB
FAM78B	OR13A1
ITLN2	RASGEF1A
C1QTNF7	MZB1
LILRA5	XCR1
SOD2	MIXL1
KCNG2	SPIB
CASS4	CCL22
IL12RB2	IQCF6
TRIM36	NUGGC
CEACAM3	TNFRSF17
LIPN	FCRL4
LAMP3	POU2AF1
CEBPE	CD79A
AIF1	C7orf33
ALOX5AP	WDR38
S100A8	MCOLN2
CD163L1	RCVRN
SAGE1	NEUROG3
HHATL	HSF5
FDCSP	CIBAR2
IL22RA1	IL19
NAIP	SLC18A1
ADGRG3	CYSLTR2
NTM	PSMA8
IL34	ERAP2
TM6SF1	JCHAIN
FGL2	IGLL1
IRF8	TPTE2
CCDC146	AC013470.2
ERC2	KRT82
ADRA2C	GPR33
TNFSF11	TAC3
KCNJ5	RGPD1
MS4A6E	AC136428.1
LOXL4
SOWAHD
CCDC13
RAB39A
PPP1R42
NPY4R
CCR1
RIMBP3B
CLEC4E
VMO1
ENTHD1
CFD
GCM1
CD300E
ANXA13
S100A3
HRH4
IL10
TREML4
APOBEC3A
MGAT3
VSTM1
CLEC4M
C1S
FCN1
METTL27
TNFRSF11B
UCHL1
ADGRG6
PDE11A
NUPR1
SAA4
GSDMA
ADGRE3
UGT1A5
CMTM2
TRPM8
IL7R
FPR2
GDF15
S100A12
PLCB4
S100A9
OR2B11
SMIM24
XKR3
C1R
KCNA1
LEF1
FCGR3B
LRRN4CL
ANGPTL3
MMP12
ADGRF4
DNAH9
NPY4R2
CCR3
PADI4
CXCL1
EPHA6
FCAR
FCGBP
KCND2
IL13RA2
CACNA1B
C6orf118
OR12D2
ZFP42
SDR16C5
OR14J1
EDN3
OR4C6
