# Supplementary material for: Integrating Bulk and Single-Cell RNA-Seq Data to Identify Prognostic Features Related to Activated Dendritic Cells in Clear-Cell Renal-Cell Carcinoma
Source: Int J Mol Sci. 2024 Aug 26;25(17):9235. doi: 10.3390/ijms25179235 (PMC11395106; doi:10.3390/ijms25179235)
Supplement: Supplementary file 1 [file ijms-25-09235-s001.zip › Supplementary Table 2.xlsx]

## Sheet: Sheet1
Table S2 Activated DC genes identified from single-cell transcriptome data
	pvalue	log2FoldChange	pct.1	pct.2
PTGDS	0.000753673	7.43898	0.071	0
GZMB	0.000577607	6.00804	0.104	0.013
SCT	0.00238759	5.61205	0.058	0
FGFBP2	0.0013412	5.0079	0.065	0
GNLY	0.000626479	4.98243	0.104	0.013
IFNG	0.0173432	4.55337	0.052	0.006
LRRC26	0.00760136	4.39537	0.045	0
C1QC	4.22057e-13	4.18882	0.357	0.032
FAM129C	0.0245915	3.96193	0.032	0
AC079922.2	0.00425531	3.9304	0.052	0
KLRD1	0.0136305	3.83715	0.039	0
TOX	0.000753673	3.82633	0.071	0
SMIM24	0.0013412	3.78951	0.065	0
APOE	3.79311e-10	3.77516	0.474	0.175
HIST1H3H	0.0136305	3.74999	0.039	0
PLXNA4	0.0245915	3.70273	0.032	0
AP001636.3	0.00760136	3.65449	0.045	0
TLN2	0.00760136	3.65365	0.045	0
MTMR11	3.28925e-05	3.59182	0.123	0.006
GMNN	7.46122e-05	3.57275	0.097	0
ODF3L1	0.0136305	3.52728	0.039	0
DCAF12	6.11817e-05	3.51923	0.13	0.013
HIST1H2BE	0.00238759	3.45443	0.058	0
TSIX	0.000753673	3.43906	0.071	0
EPHB1	0.0136305	3.43703	0.039	0
SCIN	0.000194059	3.4353	0.104	0.006
CH25H	0.0299146	3.43509	0.058	0.013
LINC01410	0.00760136	3.42819	0.045	0
EGFLAM	0.0448	3.41419	0.026	0
RGS3	0.0013412	3.41163	0.065	0
PSD3	0.0136305	3.36249	0.039	0
AC011893.1	0.0448	3.35939	0.026	0
TRGC2	0.0245915	3.3496	0.032	0
C1QB	1.62242e-13	3.3468	0.519	0.175
GZMH	0.00340766	3.34564	0.084	0.013
MS4A14	0.0136305	3.34383	0.039	0
RELL2	0.00425531	3.32257	0.052	0
CSF2RB	6.04875e-06	3.31515	0.143	0.006
PHEX	0.0448	3.31107	0.026	0
AC012360.3	0.0013412	3.29744	0.065	0
SHF	0.00425531	3.29707	0.052	0
CRIP3	0.00238759	3.28261	0.058	0
TCTE3	0.00556728	3.28242	0.065	0.006
REPS1	9.87675e-05	3.28204	0.11	0.006
TNFAIP8L3	0.000128076	3.27982	0.156	0.032
CCDC170	0.0013412	3.27429	0.065	0
CMKLR1	0.0448	3.25229	0.026	0
MED12L	0.00760136	3.23657	0.045	0
LENG9	0.00760136	3.22776	0.045	0
GCSAM	0.000181985	3.21259	0.104	0.006
PTX3	0.000600534	3.20868	0.162	0.045
ZFYVE1	0.00238759	3.17685	0.058	0
RGPD2	0.000753673	3.17671	0.071	0
LINC01569	0.0245915	3.17461	0.032	0
CLDN3	0.0245915	3.16849	0.032	0
PLCB3	0.00760136	3.14718	0.045	0
TANGO6	0.0013412	3.14438	0.065	0
CDS1	0.000423402	3.14371	0.078	0
COBLL1	0.0100062	3.13175	0.058	0.006
AMOT	0.0245915	3.13004	0.032	0
GZMM	0.00549957	3.1179	0.065	0.006
PRF1	0.0311641	3.0956	0.045	0.006
AC007611.1	0.0448	3.08002	0.026	0
HNF4A	0.0245915	3.0661	0.032	0
CLCF1	0.0245915	3.06028	0.032	0
DXO	0.00425531	3.05737	0.052	0
AC068473.5	0.0136305	3.05404	0.039	0
CDC25B	0.00238759	3.04609	0.058	0
ZBTB48	3.76332e-06	3.04442	0.162	0.013
CROT	3.46591e-05	3.03821	0.123	0.006
KLC2	0.00425531	3.0307	0.052	0
PLCXD2	0.0136305	3.02773	0.039	0
ACTR5	0.00238759	3.01603	0.058	0
C1QA	5.83437e-15	3.00809	0.539	0.136
APOBEC3B	0.0448	3.00769	0.026	0
DPEP3	0.0448	2.99099	0.026	0
AL139289.2	0.0448	2.98464	0.026	0
OTOA	0.0448	2.98436	0.026	0
TSPAN13	0.00035959	2.97813	0.136	0.026
AC009779.3	0.0245915	2.96845	0.032	0
TULP3	0.00425531	2.96116	0.052	0
LSM11	0.0136305	2.96058	0.039	0
VASH2	0.0245915	2.95455	0.032	0
FCRL6	0.00238759	2.95206	0.058	0
CTF1	0.0245915	2.95192	0.032	0
TTC8	0.0448	2.94991	0.026	0
IQCE	0.00760136	2.94903	0.045	0
PTGER2	0.0136305	2.93128	0.039	0
SNX21	0.00760136	2.92864	0.045	0
CIB2	0.000612894	2.92409	0.091	0.006
SAMD3	0.00760136	2.91727	0.045	0
DSG2	0.0179721	2.91721	0.052	0.006
NDOR1	0.0448	2.91054	0.026	0
NKG7	0.000262974	2.90202	0.24	0.084
PRKCA	0.000114675	2.89562	0.136	0.019
LTK	0.0245915	2.89379	0.032	0
FUT7	0.0011102	2.89121	0.097	0.013
NUDT17	0.00760136	2.88571	0.045	0
LIPH	0.0448	2.88444	0.026	0
AL161785.1	0.0245915	2.87987	0.032	0
PPM1N	0.0136305	2.87853	0.039	0
PLIN5	0.0245915	2.87705	0.032	0
AL049840.2	0.0448	2.87349	0.026	0
MPEG1	3.98533e-11	2.86311	0.442	0.11
TM4SF4	0.0448	2.85293	0.026	0
LILRA6	0.0136305	2.85018	0.039	0
IL2RB	0.00760136	2.84975	0.045	0
EHF	0.00425531	2.8427	0.052	0
MAP1A	0.0315294	2.83903	0.045	0.006
TRIB2	0.0245915	2.83536	0.032	0
SMIM5	0.0448	2.83441	0.026	0
VSIG10L	0.0448	2.83279	0.026	0
BCAR3	7.41801e-06	2.83158	0.156	0.013
AC074327.1	0.0448	2.83121	0.026	0
SLC4A3	0.00760136	2.83027	0.045	0
C1orf21	0.000386699	2.83018	0.11	0.013
ZNF681	0.0448	2.8285	0.026	0
LAIR2	0.00760136	2.82587	0.045	0
DMXL2	0.0181861	2.82475	0.052	0.006
AL138963.3	0.0448	2.80954	0.026	0
NPDC1	0.0136305	2.79866	0.039	0
AC020911.2	0.0245915	2.79167	0.032	0
LRP5L	0.0136305	2.78401	0.039	0
SCN9A	0.00211937	2.78176	0.091	0.013
OLFML3	0.00360049	2.77648	0.084	0.013
BATF	0.000122674	2.7752	0.136	0.019
TTLL4	0.0136305	2.76815	0.039	0
L3MBTL4-AS1	0.0308024	2.76608	0.045	0.006
TBC1D8B	0.0448	2.76607	0.026	0
SLC26A11	0.00556728	2.76202	0.065	0.006
ZNF473	0.00425531	2.75854	0.052	0
CCDC88C	0.000656106	2.75804	0.104	0.013
EVI5L	0.0245915	2.75093	0.032	0
KRT8	6.7799e-05	2.75075	0.195	0.052
M1AP	0.0448	2.74726	0.026	0
TRMT5	0.00760136	2.74386	0.045	0
CATSPERE	0.0448	2.73181	0.026	0
LINC00996	0.0245915	2.73152	0.032	0
GSEC	0.0136305	2.73038	0.039	0
IKZF4	0.0245915	2.72928	0.032	0
XIST	1.58689e-16	2.72618	0.552	0.11
AL031772.1	0.0448	2.7226	0.026	0
AGER	0.0245915	2.72193	0.032	0
DACT1	0.0448	2.71832	0.026	0
DCBLD2	0.0448	2.71649	0.026	0
SLC25A10	0.0448	2.71647	0.026	0
PARM1	0.00238756	2.71501	0.058	0
ADA	1.47039e-06	2.70928	0.201	0.026
HARS2	0.00577493	2.70746	0.065	0.006
PYHIN1	0.0136305	2.70683	0.039	0
FAM227B	0.0448	2.70516	0.026	0
MPP6	0.0448	2.70414	0.026	0
SLC29A4	0.0448	2.70043	0.026	0
C7orf43	0.00425531	2.69974	0.052	0
SLC22A16	0.0448	2.693	0.026	0
LINC02384	0.0245915	2.68796	0.032	0
FANCI	0.0136305	2.67032	0.039	0
EEF1AKMT3	0.0245915	2.66543	0.032	0
ZC3H10	0.000620681	2.66539	0.091	0.006
IFIT1	0.0448	2.66023	0.026	0
PEX11G	0.0245915	2.65501	0.032	0
SPX	0.0448	2.64497	0.026	0
CHST14	0.00590288	2.64229	0.078	0.013
ZNF629	0.0448	2.63611	0.026	0
DSP	0.0448	2.63297	0.026	0
EDIL3	0.0448	2.63243	0.026	0
ATRIP	0.0245915	2.63212	0.032	0
DYSF	0.00760136	2.6308	0.045	0
AC137767.1	0.0245915	2.63028	0.032	0
MTX3	0.0177602	2.62978	0.052	0.006
INHBB	0.0245915	2.62361	0.032	0
WDR3	0.0136305	2.62047	0.039	0
ASAP2	0.00760136	2.60799	0.045	0
LY6G5C	0.0245915	2.60107	0.032	0
NAT1	0.0315294	2.59741	0.045	0.006
FYCO1	0.0245915	2.59367	0.032	0
GPR161	0.0245915	2.59145	0.032	0
CADM4	0.0245915	2.57918	0.032	0
SPATA2	0.00591721	2.57435	0.065	0.006
ZNF257	0.0448	2.57102	0.026	0
MKI67	0.0245915	2.56914	0.032	0
KCNE1	0.0136305	2.5689	0.039	0
PPP2R3B	0.0299146	2.56797	0.058	0.013
FANCB	0.0448	2.56487	0.026	0
ACRBP	0.00591721	2.56284	0.065	0.006
ADGRL1	0.0136305	2.56234	0.039	0
NRP2	0.00555865	2.56047	0.091	0.019
AC134312.5	0.0175506	2.55851	0.052	0.006
CTBP1-DT	0.0245915	2.55503	0.032	0
ITGA2	0.0448	2.54704	0.026	0
RBM44	0.0136305	2.54449	0.039	0
MICALL1	0.0315294	2.54001	0.045	0.006
RUBCN	0.00112049	2.53232	0.123	0.026
RABL3	0.000241038	2.53097	0.117	0.013
CBFA2T3	8.14184e-07	2.52538	0.253	0.052
ZNF280B	0.0448	2.52217	0.026	0
ZFPL1	0.00110662	2.51898	0.084	0.006
MXD3	0.0136305	2.5157	0.039	0
DACT3	0.00425531	2.50903	0.052	0
DAPK2	0.000644599	2.50875	0.091	0.006
KIT	0.0245915	2.49585	0.032	0
CD3G	0.0107371	2.49414	0.071	0.013
SPRTN	0.00360049	2.49229	0.084	0.013
ZFYVE26	0.0136305	2.49124	0.039	0
PRC1	0.0448	2.48604	0.026	0
ARHGAP17	3.75479e-07	2.47972	0.253	0.045
AC005838.2	0.00760136	2.47965	0.045	0
THAP7-AS1	0.0448	2.47189	0.026	0
MED20	0.0448	2.46796	0.026	0
NFIA	0.0003964	2.46298	0.123	0.019
PDE2A	0.0136305	2.46084	0.039	0
PARP16	0.0448	2.46018	0.026	0
TMEM104	0.0245915	2.45896	0.032	0
IGHM	0.0109656	2.45893	0.071	0.013
ARMC7	0.0245915	2.45577	0.032	0
MLST8	0.00192126	2.45298	0.078	0.006
NLN	0.0156433	2.4521	0.078	0.019
APBB1	0.0448	2.45161	0.026	0
AC098487.1	0.0448	2.44638	0.026	0
COL1A2	0.0448	2.44074	0.026	0
AMBRA1	0.00760136	2.44009	0.045	0
IRF9	4.45169e-05	2.43449	0.162	0.026
MMP25	0.0136305	2.43282	0.039	0
APOC1	2.86459e-06	2.43021	0.474	0.26
FAM229A	0.0448	2.42802	0.026	0
AKTIP	0.0448	2.42744	0.026	0
SMPD2	0.0174959	2.424	0.065	0.013
GPR174	0.0173432	2.42204	0.052	0.006
CDH1	0.032271	2.41982	0.045	0.006
FAM102A	0.0060975	2.41977	0.078	0.013
MAN1B1-DT	0.000644599	2.41952	0.091	0.006
ZNF414	0.00976762	2.41882	0.058	0.006
RIC8B	0.0448	2.41648	0.026	0
PTPRF	0.0448	2.41388	0.026	0
C7orf31	0.0245915	2.41362	0.032	0
ZSCAN21	0.0448	2.41328	0.026	0
AP000692.2	0.0448	2.41202	0.026	0
MGME1	0.000198022	2.41195	0.156	0.032
AC064807.1	0.0136305	2.40766	0.039	0
PYCR1	0.0136305	2.40335	0.039	0
ZDHHC23	0.0245915	2.39453	0.032	0
ITGAV	0.000628676	2.39304	0.169	0.052
GFRA2	0.0136305	2.39302	0.039	0
RBAK-RBAKDN	0.0245915	2.39263	0.032	0
TJP2	0.0136305	2.3925	0.039	0
MBOAT4	0.0448	2.39135	0.026	0
TOM1L1	0.0448	2.39016	0.026	0
HPN	0.0302166	2.38623	0.058	0.013
AC009061.2	0.0448	2.3853	0.026	0
ITGB7	1.50432e-08	2.38507	0.312	0.058
GRIP1	0.0318983	2.37998	0.045	0.006
AC020656.1	1.76e-08	2.37919	0.266	0.032
SIT1	0.0315294	2.37227	0.045	0.006
FAM117A	0.00598953	2.37124	0.065	0.006
RAB37	0.00760136	2.37044	0.045	0
BST1	0.00205235	2.36997	0.104	0.019
RBSN	0.0178612	2.36852	0.065	0.013
FADS2	0.00192126	2.36475	0.078	0.006
MATK	0.0101844	2.3615	0.071	0.013
ZBTB39	0.0448	2.35813	0.026	0
ASB2	0.00367449	2.3534	0.13	0.039
ELP6	4.59915e-05	2.34724	0.162	0.026
NOMO1	0.0136305	2.3447	0.039	0
ENTPD5	0.0448	2.34229	0.026	0
FAM43A	0.00221586	2.33824	0.091	0.013
ZNF763	0.0448	2.33726	0.026	0
AC078846.1	0.0184024	2.33528	0.052	0.006
FASLG	0.0245915	2.33471	0.032	0
ZNF584	0.0448	2.33456	0.026	0
SERPINI1	0.0136305	2.33102	0.039	0
TIGD6	0.0448	2.32902	0.026	0
SLC1A3	7.52111e-08	2.32816	0.351	0.104
GTSF1	0.0448	2.32793	0.026	0
SLC16A10	0.00113162	2.32421	0.123	0.026
CLEC4C	0.0134992	2.32151	0.104	0.032
AP3M2	0.000714229	2.31888	0.117	0.019
CLDN5	0.0448	2.31662	0.026	0
SETMAR	0.0136305	2.31079	0.039	0
MAP2	0.0448	2.30876	0.026	0
LAX1	0.0448	2.3069	0.026	0
ARL4D	0.032271	2.30019	0.045	0.006
LINC00937	0.0293183	2.29896	0.058	0.013
AL356489.3	0.0315294	2.29552	0.045	0.006
HSPA6	0.0042773	2.29456	0.305	0.169
FN1	0.0127931	2.29097	0.123	0.045
TREM2	1.94728e-07	2.28888	0.305	0.071
AC026401.3	0.032271	2.28872	0.045	0.006
DCLRE1C	0.000753279	2.28398	0.117	0.019
KCNJ14	0.0448	2.27933	0.026	0
FAM160B2	0.0105129	2.27791	0.071	0.013
AC096677.1	0.0448	2.27574	0.026	0
BLM	0.0448	2.27466	0.026	0
AC011447.3	0.0245915	2.27457	0.032	0
HAAO	0.0318983	2.27416	0.045	0.006
EXT1	0.0136305	2.27324	0.039	0
SLC22A18AS	0.0136305	2.27	0.039	0
RUBCNL	5.45843e-05	2.26948	0.195	0.045
LIMA1	2.65695e-05	2.26845	0.182	0.032
TIRAP	0.0448	2.2677	0.026	0
SERPINH1	0.0266938	2.26564	0.169	0.084
EFNB1	0.00717999	2.26553	0.11	0.032
DBN1	0.0103739	2.25458	0.058	0.006
HNRNPA1P48	3.02514e-08	2.25299	0.286	0.045
GNE	0.00606265	2.25038	0.065	0.006
FAM177B	0.0229192	2.25006	0.084	0.026
RAI1	0.0174959	2.24861	0.065	0.013
PTCRA	0.0186209	2.24677	0.052	0.006
LCK	0.00616365	2.24489	0.078	0.013
CCDC183	0.0448	2.24414	0.026	0
TRBC1	0.0038032	2.2352	0.084	0.013
SLC25A30	0.0136305	2.23203	0.039	0
CCDC102B	0.0308024	2.23028	0.045	0.006
COG8	0.0245915	2.23025	0.032	0
ACAD10	0.0245915	2.23014	0.032	0
RGP1	0.0062113	2.22784	0.065	0.006
P2RY6	6.33622e-05	2.22731	0.182	0.039
AC009961.1	0.0448	2.22437	0.026	0
ST3GAL2	1.02777e-05	2.21874	0.182	0.026
CLNK	0.000456247	2.21745	0.123	0.019
GEMIN8	0.0107371	2.20692	0.071	0.013
PRPF39	0.016706	2.20652	0.078	0.019
TRDC	0.0448	2.2061	0.026	0
SPHK2	0.00345715	2.20176	0.071	0.006
FZD2	0.00243521	2.20039	0.123	0.032
USP42	0.00211674	2.19875	0.104	0.019
HOXB4	0.0136305	2.19683	0.039	0
KPTN	0.0311641	2.19576	0.045	0.006
DNAJA4	5.62177e-07	2.19315	0.331	0.097
SUOX	0.0245915	2.19146	0.032	0
LINC01433	0.0245915	2.18388	0.032	0
ZNF570	0.0245915	2.17732	0.032	0
IGHG3	0.0108828	2.17559	0.058	0.006
LIN52	0.0315294	2.16869	0.045	0.006
IFNAR2	1.26775e-06	2.16243	0.26	0.058
CCL5	0.000814757	2.16187	0.149	0.039
ATP8B2	0.0245915	2.15804	0.032	0
GMEB2	0.00349978	2.15759	0.071	0.006
ARHGAP35	0.0103739	2.1557	0.058	0.006
NBPF11	0.0448	2.15504	0.026	0
SPP1	4.6365e-06	2.15458	0.5	0.253
STC1	0.0311385	2.1543	0.058	0.013
NDC1	0.0181861	2.1456	0.052	0.006
SVIL	0.00511402	2.14432	0.104	0.026
GGH	0.0181861	2.14411	0.052	0.006
STARD4	1.58374e-06	2.14331	0.214	0.032
PIK3CD	3.82063e-06	2.14207	0.195	0.026
PPIL1	0.00121586	2.13622	0.097	0.013
RFLNB	0.00545617	2.13381	0.104	0.026
FZD3	0.0311385	2.12911	0.058	0.013
TMEM52B	0.0227259	2.12561	0.084	0.026
ANO8	0.0448	2.12024	0.026	0
SLC16A12	0.00227426	2.11816	0.104	0.019
WNT5A	0.0188416	2.11579	0.052	0.006
SEMA6B	0.0458834	2.115	0.065	0.019
CDR2L	0.0446981	2.1149	0.065	0.019
PPM1J	0.000779202	2.11426	0.104	0.013
COX18	0.00227426	2.10999	0.104	0.019
RAD50	0.0184024	2.10192	0.052	0.006
RNASEH1-AS1	0.0175096	2.10072	0.097	0.032
PDCD1LG2	0.0448	2.09928	0.026	0
SIRPB1	0.00488163	2.09908	0.104	0.026
ABCB4	0.0448	2.09543	0.026	0
POM121C	0.000504119	2.0897	0.156	0.039
SEPT3	0.0448	2.0869	0.026	0
FBXO41	0.0448	2.08378	0.026	0
CREB1	2.47895e-07	2.08207	0.286	0.058
ZNF12	0.00221586	2.0813	0.091	0.013
TOP1MT	0.000258857	2.07916	0.156	0.032
HIST1H2BG	0.0106256	2.07511	0.058	0.006
KCNRG	0.0448	2.07468	0.026	0
ZNF441	0.0448	2.07226	0.026	0
FUT10	0.032271	2.06612	0.045	0.006
CD247	0.0189975	2.06533	0.065	0.013
PIM2	7.4957e-05	2.06388	0.214	0.058
LINC01320	0.00921894	2.05917	0.097	0.026
ZCCHC3	0.000284514	2.0586	0.13	0.019
AC026979.2	0.00455078	2.0563	0.117	0.032
GLDN	0.0114356	2.05552	0.071	0.013
PRR5L	0.00606265	2.05421	0.065	0.006
KLHL22	0.00613657	2.05033	0.065	0.006
IFT81	0.0448	2.04779	0.026	0
CSTF2	0.0179721	2.04759	0.052	0.006
GPR137	0.00229762	2.04619	0.104	0.019
CDC7	0.0448	2.04483	0.026	0
DDX23	0.00120063	2.04195	0.123	0.026
UBR5-AS1	0.026937	2.0405	0.071	0.019
LGALS2	2.52894e-13	2.03861	0.656	0.286
IPO4	0.0245915	2.03599	0.032	0
PGBD4	0.0448	2.03156	0.026	0
GZMA	0.000752987	2.03048	0.104	0.013
SCAMP4	4.72474e-06	2.02867	0.286	0.084
RBM10	0.00220548	2.01978	0.104	0.019
INHBA	0.000185345	2.01894	0.188	0.052
MACC1	0.000503634	2.01766	0.169	0.045
AC092279.1	0.0448	2.01563	0.026	0
SLCO5A1	0.032271	2.00881	0.045	0.006
WBP2NL	0.0448	2.00304	0.026	0
NOV	0.032271	2.00202	0.045	0.006
DCAF4	0.0448	2.00065	0.026	0
TYW5	0.0178612	1.99092	0.065	0.013
ITGAL	3.50473e-08	1.98987	0.305	0.058
SLC9A9	3.58476e-05	1.98892	0.169	0.026
SLC27A4	0.0186209	1.98853	0.052	0.006
AL683813.1	0.0326473	1.98585	0.045	0.006
AC097534.2	0.00540606	1.98172	0.104	0.026
LINC00685	0.00113857	1.97923	0.136	0.032
NRGN	0.00229762	1.97867	0.104	0.019
UBA6-AS1	0.0448	1.97795	0.026	0
TCF20	0.00376185	1.9779	0.084	0.013
MIA-RAB4B	0.0245915	1.97191	0.032	0
ZCCHC24	0.0245915	1.97146	0.032	0
WNT10A	0.0448	1.97037	0.026	0
OSBPL10	0.0448	1.96961	0.026	0
ENC1	0.000761324	1.96751	0.117	0.019
ANKRD16	0.0314511	1.96581	0.058	0.013
IKZF2	0.0448	1.96306	0.026	0
SP2	0.000770371	1.96134	0.104	0.013
CD160	0.0448	1.9607	0.026	0
BX890604.1	0.0245915	1.96015	0.032	0
PAGR1	0.0184024	1.95927	0.052	0.006
MTRF1	0.0107535	1.95445	0.058	0.006
DNAJA3	0.000290766	1.95247	0.13	0.019
METTL16	0.0180864	1.95043	0.097	0.032
FAM86C1	0.0448	1.94915	0.026	0
S100A5	0.0448	1.94636	0.026	0
HIST1H2BJ	0.032271	1.94276	0.045	0.006
FUT1	0.0448	1.94254	0.026	0
WWC3	0.0383226	1.94121	0.078	0.026
PEX5	0.0448	1.9404	0.026	0
ZNF74	0.0448	1.94003	0.026	0
LTB	0.000917552	1.93851	0.305	0.149
SLC25A14	0.0448	1.93629	0.026	0
SH3BP2	9.24464e-06	1.93505	0.234	0.052
C21orf58	0.0448	1.93478	0.026	0
AL021707.6	0.0062113	1.93456	0.065	0.006
CXCR2	0.0448	1.9337	0.026	0
C17orf97	0.0448	1.93301	0.026	0
LRRC32	0.0107535	1.92727	0.058	0.006
SH2D3C	0.000846271	1.92677	0.117	0.019
TBC1D19	0.0448	1.92443	0.026	0
ECE1	0.00657429	1.92404	0.078	0.013
SOWAHD	0.0448	1.92256	0.026	0
UCP2	1.92179e-10	1.92227	0.604	0.26
MRM3	0.000794305	1.92107	0.117	0.019
ZYG11B	0.00236902	1.91523	0.104	0.019
CR1	0.0448	1.90909	0.026	0
MYOM1	0.0448	1.90883	0.026	0
HIVEP3	0.000157368	1.90547	0.175	0.039
PTGIR	0.00493238	1.90343	0.156	0.058
SLC43A3	1.90879e-05	1.90284	0.201	0.039
TMEM237	0.0186209	1.89153	0.052	0.006
RETSAT	0.0106256	1.89123	0.058	0.006
AC127521.1	0.0448	1.88615	0.026	0
SPSB2	0.0184024	1.88485	0.052	0.006
IGF2R	3.56043e-05	1.88322	0.182	0.032
C3	4.28041e-10	1.88012	0.513	0.201
ZFP82	0.0448	1.87579	0.026	0
C16orf46	0.0448	1.87485	0.026	0
RAB33A	0.0109211	1.87356	0.123	0.045
NDUFV2-AS1	0.0480753	1.87343	0.084	0.032
ZNF140	0.00636599	1.87315	0.078	0.013
ZFAND2A	8.58074e-07	1.87268	0.422	0.169
LHFPL2	0.0239689	1.86981	0.11	0.045
ZNF816-ZNF321P	0.032271	1.86877	0.045	0.006
LAT	0.0197896	1.86864	0.065	0.013
NAA16	0.002345	1.86433	0.104	0.019
DNASE1L3	0.00011938	1.86098	0.221	0.065
CFP	5.92833e-08	1.8583	0.442	0.169
ZNF202	0.0448	1.85561	0.026	0
RABEP2	0.00930181	1.8543	0.097	0.026
CXCR3	0.000302138	1.8539	0.143	0.026
DSC2	0.00431631	1.8536	0.117	0.032
MGAM	0.0276799	1.84714	0.071	0.019
CAB39L	0.00354289	1.84688	0.071	0.006
CYR61	0.0177366	1.84604	0.117	0.045
AL512625.3	0.0178612	1.84524	0.065	0.013
XCR1	0.00381997	1.84237	0.097	0.019
SIGLEC6	0.0448	1.84217	0.026	0
FKBP14	0.0188416	1.83374	0.052	0.006
CBX6	6.41027e-06	1.83217	0.266	0.071
BIK	0.00664507	1.83019	0.078	0.013
ADGRL4	0.0448	1.82908	0.026	0
MUTYH	0.0292189	1.82791	0.071	0.019
SPINK13	0.00153606	1.82378	0.143	0.039
CDK3	0.0448	1.8232	0.026	0
MED12	0.0108828	1.82293	0.058	0.006
MFSD14A	0.0448	1.82264	0.026	0
AC139887.2	0.0107535	1.82251	0.058	0.006
RAB30	0.000151735	1.82247	0.123	0.013
TENT5A	0.000168211	1.82076	0.273	0.104
ALOX15	0.0448	1.81087	0.026	0
TCF4	0.00629904	1.80953	0.377	0.214
AC072061.1	0.0448	1.80942	0.026	0
CHPF2	0.002154	1.80935	0.117	0.026
DIABLO.1	0.0448	1.80826	0.026	0
SLC3A1	0.0327475	1.80783	0.117	0.052
CD96	0.0188416	1.80669	0.052	0.006
PTCD1	0.0448	1.79879	0.026	0
ZNF263	0.014905	1.79453	0.091	0.026
COPG1	8.20689e-05	1.79443	0.143	0.019
GALT	0.00140444	1.79322	0.11	0.019
APOL3	8.29473e-05	1.79315	0.221	0.065
DDX51	0.00137635	1.79241	0.097	0.013
PARPBP	0.0448	1.7924	0.026	0
MSL2	0.0163047	1.79083	0.11	0.039
MIB2	0.00213343	1.78954	0.117	0.026
TREM1	0.000724114	1.78937	0.325	0.195
HELZ2	0.0168629	1.78704	0.078	0.019
GSE1	0.000140238	1.78488	0.175	0.039
ZNF678	0.0326473	1.78476	0.045	0.006
AC008124.1	0.0023212	1.78361	0.104	0.019
CYTH4	7.21215e-07	1.77813	0.305	0.078
ZBTB33	0.000474145	1.77755	0.149	0.032
MIER3	0.0395827	1.77582	0.078	0.026
OAS2	0.00022538	1.77169	0.169	0.039
SYVN1	0.00143387	1.77093	0.11	0.019
SLC37A3	0.0448	1.77003	0.026	0
ZNF654	0.00730422	1.76833	0.11	0.032
GCFC2	0.00081751	1.76821	0.162	0.045
ENHO	0.000174313	1.76614	0.214	0.065
E4F1	0.0062113	1.76445	0.065	0.006
FADS1	4.70683e-06	1.76437	0.253	0.058
SAP25	0.0035183	1.76433	0.11	0.026
PPM1F	0.00120407	1.76227	0.136	0.032
TAF2	0.00643475	1.76215	0.078	0.013
INF2	0.00378186	1.76138	0.097	0.019
AC093827.4	0.0188416	1.76105	0.052	0.006
KAT5	0.00120407	1.75748	0.136	0.032
SLC19A1	0.0448	1.75664	0.026	0
CD36	0.000159497	1.75642	0.162	0.032
CC2D1B	0.018165	1.75081	0.078	0.019
CEP250	0.014905	1.74996	0.091	0.026
LILRA1	0.000834733	1.74502	0.13	0.026
KLHDC10	0.00755846	1.74166	0.11	0.032
ARID3B	0.0462844	1.74134	0.065	0.019
IFT172	0.0448	1.74114	0.026	0
CBX8	0.0320844	1.7406	0.058	0.013
NEGR1	0.0152984	1.73893	0.091	0.026
AL022328.3	0.0324051	1.73858	0.058	0.013
ENTPD7	0.0448	1.73814	0.026	0
JAM2	0.0243664	1.73563	0.104	0.039
NME4	5.79132e-06	1.7356	0.279	0.078
FCN1	0.000255571	1.73466	0.188	0.052
ADAL	0.0334113	1.73354	0.045	0.006
SLC16A7	0.00217475	1.73332	0.117	0.026
AC007325.4	0.0448	1.73142	0.026	0
NBPF10	0.0190647	1.73079	0.052	0.006
AC009404.1	0.0190647	1.73065	0.052	0.006
SCARF1	0.0462844	1.72972	0.065	0.019
TMEM67	0.0448	1.72865	0.026	0
POLR3A	0.0115558	1.72778	0.071	0.013
CDC42EP2	0.00136368	1.7276	0.123	0.026
CYFIP2	0.00106804	1.72438	0.149	0.039
PLEKHF1	0.0448	1.72324	0.026	0
GPX7	0.0376637	1.72224	0.123	0.058
CARD8-AS1	0.000891966	1.72047	0.117	0.019
ADORA2B	0.01939	1.7195	0.065	0.013
ENTPD4	0.000262431	1.71941	0.188	0.052
FAM193A	0.00664288	1.71863	0.123	0.039
C16orf54	0.000127603	1.71557	0.208	0.058
RNF185	0.00523349	1.71347	0.117	0.032
TRIM21	0.00644502	1.71258	0.091	0.019
BMS1	8.5455e-05	1.71064	0.195	0.045
CABLES2	0.0448	1.7105	0.026	0
LRRC47	0.00397277	1.71042	0.084	0.013
PHF14	2.28047e-06	1.70901	0.299	0.078
AC005070.3	0.0330274	1.70595	0.045	0.006
BHLHE41	1.8867e-07	1.70497	0.448	0.188
FKRP	0.0188416	1.70491	0.052	0.006
VIPR1	0.0448	1.70233	0.026	0
LAIR1	6.50639e-07	1.69879	0.442	0.208
CD52	5.98744e-10	1.69741	0.604	0.286
AL590617.2	3.01007e-06	1.69682	0.318	0.104
HAUS3	0.00146387	1.69576	0.11	0.019
KLHL25	0.01939	1.69543	0.065	0.013
HES1	0.00441547	1.69242	0.149	0.052
MTF1	0.00219569	1.69192	0.117	0.026
VPS33B	0.0448	1.68993	0.026	0
NLRC4	0.0197896	1.6874	0.065	0.013
PTPN4	0.00370669	1.68412	0.097	0.019
CDKN2D	3.27469e-07	1.683	0.396	0.136
SPRYD3	0.0112262	1.68175	0.084	0.019
HSPA1L	0.0330274	1.68099	0.045	0.006
TBC1D4	0.00946955	1.67847	0.097	0.026
KIF11	0.0448	1.67809	0.026	0
HSPA1B	2.28222e-07	1.67298	0.682	0.481
ANG	0.0249159	1.67015	0.104	0.039
FAM110A	0.00248948	1.66475	0.149	0.045
CEP120	0.0383226	1.66393	0.078	0.026
ATP2B4	1.95188e-05	1.66268	0.247	0.065
DDX31	0.0330274	1.66243	0.045	0.006
SURF6	0.0239076	1.65947	0.084	0.026
FAM126B	0.00268752	1.65777	0.136	0.039
MICA	0.000815473	1.65422	0.104	0.013
CHST12	8.0068e-05	1.65111	0.227	0.065
DVL2	0.0040601	1.6484	0.084	0.013
TNFAIP8L1	0.0110147	1.64698	0.084	0.019
SMARCA4	7.27495e-05	1.64675	0.227	0.065
GYPC	2.79491e-08	1.64388	0.442	0.136
TRAC	0.0292189	1.64165	0.071	0.019
GTF3C2	0.000707835	1.64125	0.156	0.039
IFFO2	0.0150351	1.64028	0.091	0.026
C5orf30	0.0062113	1.64023	0.065	0.006
CLEC5A	2.22328e-05	1.63796	0.338	0.143
MND1	0.0448	1.63766	0.026	0
MTMR1	0.000530064	1.63638	0.123	0.019
CD3D	0.0333838	1.63446	0.058	0.013
SOX4	0.00987204	1.63334	0.325	0.188
C3AR1	2.36239e-07	1.62879	0.481	0.214
IFIH1	0.000304682	1.62793	0.188	0.052
SIGLEC10	2.67813e-05	1.62498	0.435	0.26
FBXO6	3.55802e-05	1.62428	0.227	0.058
KIF20B	3.81769e-05	1.62329	0.195	0.039
C1orf115	0.0334113	1.62291	0.045	0.006
RORA	0.0320844	1.62124	0.058	0.013
DAGLB	0.0324805	1.62092	0.162	0.091
ETS1	0.0112262	1.61379	0.084	0.019
PLA2G4A	0.031591	1.61229	0.156	0.084
TRAPPC13	0.00051195	1.6084	0.149	0.032
TMEM161B	0.0145205	1.60484	0.091	0.026
XRRA1	0.00207685	1.6047	0.13	0.032
HDAC1	1.04937e-06	1.60098	0.318	0.084
ARID5B	0.000318509	1.60015	0.312	0.156
FOXRED1	0.00378186	1.59998	0.097	0.019
MYCL	1.68882e-05	1.59789	0.26	0.071
SNCA	0.0001224	1.59705	0.325	0.162
P2RX1	0.0116772	1.59527	0.071	0.013
LINC00528	0.00121447	1.59501	0.169	0.052
ATG2A	0.00147182	1.59485	0.156	0.045
MYPOP	0.00135045	1.59379	0.123	0.026
THNSL2	0.0430754	1.59229	0.104	0.045
HAUS7	0.00671654	1.59089	0.078	0.013
ZNF366	0.00700936	1.58972	0.078	0.013
ZNF780A	0.0040601	1.58678	0.084	0.013
PIGU	0.0330274	1.58468	0.045	0.006
MNT	0.000768198	1.57958	0.143	0.032
CXCL14	0.00892916	1.57718	0.201	0.104
PRR12	0.0330548	1.57622	0.058	0.013
MT1A	0.0208928	1.57561	0.097	0.032
IBA57	0.0320844	1.57532	0.058	0.013
DPP9	1.0799e-05	1.57401	0.208	0.039
ZEB1	0.00116867	1.57383	0.182	0.058
C19orf38	8.78196e-06	1.57219	0.273	0.071
CTLA4	0.000302053	1.56999	0.208	0.065
TSR1	0.00207685	1.56933	0.13	0.032
ITM2C	0.00929661	1.56706	0.26	0.143
PARP2	0.0188416	1.56666	0.052	0.006
DDX10	0.00144837	1.5638	0.136	0.032
TRAF7	0.000232886	1.56068	0.201	0.058
C19orf12	0.0166839	1.55824	0.11	0.039
PLEKHA8	0.01939	1.55604	0.065	0.013
MSANTD4	0.0175033	1.55489	0.078	0.019
TPRG1L	0.00148873	1.55457	0.136	0.032
ACSS2	0.00049271	1.5531	0.149	0.032
ZBTB16	0.00152955	1.5531	0.247	0.117
CTSW	0.000860582	1.55257	0.182	0.058
ASPHD2	0.0157009	1.55243	0.091	0.026
ANKFY1	0.0154315	1.55233	0.091	0.026
SRRT	0.00130673	1.55153	0.156	0.045
TPPP3	0.0114413	1.55124	0.084	0.019
FAM241A	0.00010605	1.55053	0.214	0.058
BCL11A	2.19247e-05	1.54909	0.364	0.149
RICTOR	1.14353e-05	1.54837	0.221	0.045
GABARAP	5.55174e-10	1.54654	0.468	0.143
SERPING1	0.00950579	1.54544	0.156	0.065
ANKRD36B	0.0117997	1.54467	0.071	0.013
SLC5A3	6.02909e-06	1.54397	0.344	0.123
AC090152.1	0.0330274	1.54261	0.045	0.006
STYX	0.00403467	1.54119	0.143	0.045
MTERF2	0.018504	1.53827	0.078	0.019
FAM135A	0.0022596	1.53711	0.117	0.026
ZBTB7B	0.0266521	1.53665	0.084	0.026
STK11IP	0.0112262	1.52984	0.084	0.019
ENPP4	0.00303885	1.52745	0.162	0.058
AURKA	0.0330274	1.52701	0.045	0.006
CSTF3	0.00127304	1.52698	0.136	0.032
UBA6	9.28344e-06	1.52564	0.292	0.084
C2CD2	0.0190647	1.52521	0.052	0.006
ANKRD22	0.000660831	1.52371	0.247	0.104
A2M	5.0306e-07	1.52203	0.442	0.195
NOP14	0.000768765	1.52196	0.175	0.052
LMBR1	0.00351837	1.52073	0.123	0.032
COL9A2	0.0324805	1.51909	0.162	0.091
PMM2	0.00115717	1.51895	0.149	0.039
FAM95B1	0.0324051	1.51697	0.058	0.013
AC025164.1	0.0475115	1.51682	0.149	0.084
CHUK	0.0121282	1.51655	0.104	0.032
POFUT2	0.0190647	1.51559	0.052	0.006
NCK1-DT	0.00254662	1.51553	0.182	0.071
DOCK4	0.0013818	1.51365	0.188	0.071
STRBP	0.000563155	1.51318	0.149	0.032
MAF	0.0457483	1.51209	0.104	0.045
GTF2IRD2	0.0195889	1.51199	0.065	0.013
HSPA1A	2.40433e-08	1.51123	0.89	0.747
FRAT2	0.00023692	1.50828	0.201	0.058
PPAN	0.000653558	1.50783	0.143	0.032
NT5C3B	0.00851485	1.50766	0.13	0.045
APH1B	0.00347108	1.50704	0.24	0.123
SIGLEC1	0.0330274	1.5062	0.045	0.006
ADCY9	0.0334113	1.50257	0.045	0.006
ZNF846	0.0323326	1.5019	0.188	0.117
ZNF711	0.0330274	1.50082	0.045	0.006
FUZ	0.0297481	1.49924	0.071	0.019
TIMM44	0.00239257	1.49921	0.117	0.026
HMBS	0.000748148	1.49846	0.13	0.026
TENT4A	0.00596433	1.49771	0.208	0.097
RPL39L	0.0290636	1.49642	0.136	0.065
CRIM1	0.0378222	1.49568	0.117	0.052
KAT7	0.00384184	1.49522	0.123	0.032
APOL1	0.0110906	1.49428	0.117	0.039
ZNF141	0.00843911	1.49321	0.195	0.097
CD3E	0.0324051	1.49278	0.058	0.013
AC004148.2	0.00514337	1.49159	0.117	0.032
XPNPEP3	0.00386327	1.49005	0.11	0.026
MYO18A	0.018165	1.48829	0.078	0.019
TMEM263	0.0274229	1.4873	0.104	0.039
CEP78	0.0119233	1.48583	0.071	0.013
KHSRP	3.94225e-06	1.48458	0.318	0.097
MPV17L	0.0315827	1.48418	0.091	0.032
SCAF4	0.00130887	1.48385	0.136	0.032
TOPBP1	0.00462376	1.48325	0.149	0.052
NBPF19	0.033578	1.48259	0.091	0.032
DFFA	0.0178686	1.48191	0.11	0.039
PXMP4	0.0330548	1.48186	0.058	0.013
HSD17B7	4.89062e-05	1.47999	0.214	0.052
SLC29A3	0.0315353	1.47825	0.11	0.045
MON1B	0.00430522	1.47766	0.097	0.019
AP5B1	0.0120481	1.47751	0.071	0.013
EPB41	4.36922e-06	1.47683	0.325	0.097
FARSA	9.52771e-06	1.47671	0.227	0.045
SLCO4A1	0.0215656	1.4766	0.097	0.032
ERAL1	0.0399032	1.47188	0.078	0.026
ZNF275	0.0108828	1.46938	0.058	0.006
CCNE2	0.0484324	1.46248	0.084	0.032
DET1	0.0188416	1.46211	0.052	0.006
APOO	0.00625985	1.45994	0.104	0.026
CCR2	0.00033803	1.45987	0.143	0.026
ACOX3	0.0188486	1.45952	0.078	0.019
BAG2	0.0255659	1.45935	0.084	0.026
HEATR6	0.000529414	1.45859	0.136	0.026
DPP4	0.0402259	1.4584	0.078	0.026
COL23A1	0.0491743	1.45596	0.065	0.019
CD302	2.3301e-13	1.45547	0.805	0.487
MCM2	0.0333838	1.45525	0.058	0.013
WASHC2A	0.00496512	1.45006	0.13	0.039
SLA	0.00221957	1.44948	0.364	0.26
EBI3	0.00447553	1.44897	0.195	0.084
PHF2	0.00676758	1.4488	0.091	0.019
CRTC1	0.0333838	1.44862	0.058	0.013
OGFOD1	0.00690061	1.44668	0.091	0.019
SLAMF7	4.52782e-05	1.44652	0.325	0.123
GRWD1	0.00566084	1.44621	0.104	0.026
RMI1	0.0179976	1.44442	0.078	0.019
NARF	0.000879182	1.44296	0.195	0.065
SLC15A4	0.00556375	1.44266	0.247	0.123
S100A9	0.00116673	1.44249	0.234	0.097
CCDC84	0.00594499	1.44102	0.136	0.045
IL2RG	1.40629e-06	1.44085	0.403	0.149
MCM3	0.00137067	1.44084	0.136	0.032
KIF13B	0.0230726	1.44041	0.149	0.071
MRPS6	2.15713e-08	1.44013	0.565	0.24
ATF5	2.21246e-06	1.4396	0.357	0.117
CDADC1	0.0120481	1.43918	0.071	0.013
TADA2B	0.030831	1.43885	0.071	0.019
NOL12	0.00366961	1.43859	0.097	0.019
C11orf21	0.00101482	1.43835	0.162	0.045
RAD51D	0.0117997	1.43806	0.071	0.013
AC009093.2	0.00836948	1.43602	0.11	0.032
CHAF1A	0.00344889	1.43302	0.175	0.065
GPAA1	0.00112616	1.43175	0.188	0.065
CSK	2.08225e-08	1.42903	0.552	0.227
LRCH3	0.0294825	1.42708	0.071	0.019
RIPOR1	0.0162244	1.42619	0.149	0.065
DDI2	0.00345673	1.42339	0.123	0.032
ELP4	0.00243847	1.4218	0.117	0.026
RHBDD2	0.00590535	1.42029	0.117	0.032
ACO1	0.0186756	1.4202	0.078	0.019
KLF12	0.031107	1.41861	0.071	0.019
ADAM15	0.000350193	1.41737	0.188	0.052
TEDC1	0.00708434	1.41546	0.078	0.013
MADD	0.00146171	1.41482	0.136	0.032
FAM120B	0.0327286	1.41401	0.058	0.013
TSHZ1	0.000709564	1.41296	0.169	0.045
DGKE	0.00643283	1.41125	0.104	0.026
FRS2	0.0116601	1.41116	0.084	0.019
MT1M	0.027649	1.41106	0.136	0.065
CRY2	0.0103494	1.40936	0.097	0.026
TBC1D10B	0.00551249	1.40723	0.117	0.032
NPIPB4	0.0495992	1.40647	0.065	0.019
GPR89B	0.0109103	1.40545	0.084	0.019
TMEM120B	0.000123128	1.40527	0.234	0.071
MFSD6	0.00954723	1.40356	0.13	0.045
H2AFY2	0.0294825	1.4026	0.071	0.019
GALNT3	6.89705e-05	1.40247	0.266	0.084
SAP30	1.55614e-10	1.40227	0.714	0.442
AL669831.5	0.0466697	1.40083	0.104	0.045
PSMA2	1.05141e-08	1.3996	0.558	0.221
ATP6V0A2	0.0282702	1.39952	0.13	0.058
THOP1	0.0297481	1.39863	0.071	0.019
CANT1	0.0112262	1.39506	0.084	0.019
LINC02381	0.0348791	1.39402	0.091	0.032
SUN2	7.39459e-06	1.39259	0.292	0.084
KCNK6	5.72457e-05	1.3922	0.312	0.117
SLC25A44	0.0268741	1.39169	0.084	0.026
CFAP36	0.00603878	1.3911	0.136	0.045
LINC01003	0.000125235	1.3904	0.195	0.045
AC106707.1	0.0330274	1.39025	0.045	0.006
SLC12A7	0.00426414	1.39006	0.162	0.058
ERRFI1	0.000348999	1.38998	0.292	0.13
UBXN2B	0.0107841	1.38655	0.24	0.136
AAAS	0.0255659	1.38591	0.084	0.026
C16orf91	0.000192172	1.38543	0.175	0.039
LINC01094	0.00741876	1.38541	0.149	0.058
ARMCX5	0.0334113	1.38516	0.045	0.006
NSMF	0.00551249	1.38497	0.117	0.032
STRADA	0.00368712	1.38457	0.11	0.026
C17orf67	0.00231452	1.38442	0.13	0.032
METTL8	0.00184635	1.38405	0.143	0.039
DNAJB1	1.5667e-08	1.38344	0.792	0.545
HIP1	0.000584463	1.38264	0.201	0.065
TFDP2	4.34758e-05	1.38229	0.227	0.058
KPNA6	0.00237756	1.38145	0.188	0.071
SCD	0.0175033	1.38109	0.078	0.019
FHIT	0.0181323	1.38068	0.156	0.071
ARSA	0.00295202	1.37976	0.136	0.039
OLR1	2.42329e-05	1.37974	0.468	0.26
PEX14	0.0201964	1.37742	0.065	0.013
DUSP7	0.00670193	1.37736	0.091	0.019
TESK2	0.0100781	1.3764	0.097	0.026
CD33	1.18723e-06	1.3739	0.409	0.156
NACC2	0.0348791	1.37229	0.091	0.032
CAMK2D	0.0017216	1.37004	0.273	0.13
KEAP1	0.0161127	1.36853	0.091	0.026
SLC1A4	0.00104491	1.36798	0.182	0.058
PHF23	0.0206497	1.36789	0.117	0.045
SELPLG	3.43483e-05	1.36758	0.344	0.13
MAP4K1	7.35596e-05	1.36607	0.253	0.078
IFNLR1	0.0428877	1.36559	0.078	0.026
DOT1L	0.00307992	1.36442	0.136	0.039
PLCXD1	0.00546508	1.36331	0.117	0.032
TACO1	0.0475049	1.3631	0.065	0.019
MGAT2	0.00229255	1.36219	0.188	0.071
PIGN	0.0101678	1.36119	0.097	0.026
MAD2L2	0.000220634	1.3604	0.227	0.071
ARID4A	8.33152e-05	1.36025	0.364	0.169
RPS10	2.34412e-12	1.35918	0.948	0.818
PDHX	0.00940342	1.35837	0.13	0.045
ITM2A	0.0259957	1.35643	0.084	0.026
SREBF2	0.0151641	1.35457	0.123	0.045
DTD2	0.0217368	1.35392	0.097	0.032
SNRPN	6.35697e-05	1.35375	0.299	0.11
ZFP91	0.000603462	1.35264	0.201	0.065
PSTPIP1	5.29009e-05	1.35132	0.318	0.123
POR	0.000378511	1.35035	0.188	0.052
MED27	0.000836195	1.34978	0.143	0.032
CCL2	0.0270236	1.34882	0.104	0.039
DGAT1	0.00043334	1.34881	0.175	0.045
TTYH2	0.000789435	1.34875	0.208	0.071
MANEA	0.0340502	1.34393	0.058	0.013
HSP90AA1	5.42962e-07	1.34283	1	0.968
BTN2A2	0.000414152	1.34278	0.214	0.071
SGK494	0.0337156	1.34119	0.058	0.013
PARP6	0.00717376	1.34054	0.091	0.019
SNX22	0.0337156	1.33866	0.058	0.013
ZNF250	0.00517363	1.33628	0.13	0.039
CPVL	2.35135e-07	1.33556	0.786	0.636
HCFC2	0.0183339	1.33512	0.078	0.019
CD24	0.00222518	1.33489	0.292	0.156
SRGAP1	2.29646e-07	1.33464	0.506	0.227
ARL17A	0.016534	1.33439	0.091	0.026
PRR14L	0.00103237	1.33426	0.162	0.045
GSK3B	0.00211486	1.33276	0.162	0.052
PRKAG2-AS1	2.51124e-05	1.33273	0.461	0.26
SLC2A1	0.00193978	1.33177	0.156	0.045
CDK5RAP1	0.00345673	1.33115	0.123	0.032
COG7	0.00716003	1.33111	0.078	0.013
CD82	0.0177334	1.32883	0.11	0.039
VAC14	0.0184276	1.32823	0.13	0.052
NEDD4	0.0334113	1.32596	0.045	0.006
PARP11	0.00649144	1.32479	0.104	0.026
TEX10	0.0103494	1.32265	0.097	0.026
FAM208B	0.00058916	1.32184	0.201	0.065
MSR1	1.45705e-06	1.32156	0.513	0.253
RAB5IF	2.67754e-07	1.32045	0.435	0.149
USP30-AS1	0.0188486	1.31963	0.078	0.019
F13A1	0.0471621	1.31867	0.188	0.117
JADE1	0.00429586	1.31829	0.162	0.058
FAM214B	0.00139884	1.31801	0.156	0.045
CDKN2C	0.0373305	1.31655	0.136	0.065
ACPP	0.0415388	1.31513	0.078	0.026
FCGR3A	2.82015e-05	1.31404	0.422	0.208
LRIF1	0.000943707	1.31122	0.214	0.078
PLCB2	8.04147e-05	1.30913	0.26	0.084
GSPT2	0.00359647	1.30797	0.097	0.019
ZNF627	0.0059562	1.30796	0.117	0.032
EGLN3	0.00479305	1.30348	0.182	0.071
GPM6B	0.0170727	1.3029	0.13	0.052
CHST2	0.00186247	1.30237	0.143	0.039
SPOUT1	0.00262195	1.30013	0.104	0.019
CD300LF	0.0163925	1.30001	0.091	0.026
IP6K1	0.0181416	1.29961	0.11	0.039
BAG3	7.15149e-07	1.29927	0.461	0.201
JAK3	0.00165594	1.29921	0.156	0.045
SCAF1	0.0104412	1.29856	0.097	0.026
FAM13B	0.000824745	1.29814	0.188	0.058
TCTN3	5.03534e-06	1.29561	0.312	0.091
LINC00877	0.0222573	1.29421	0.097	0.032
TMEM39A	0.0339343	1.29325	0.182	0.104
UTP23	0.0185553	1.29049	0.13	0.052
HELLS	0.019916	1.29001	0.078	0.019
NRF1	0.0337156	1.28973	0.058	0.013
AC084871.2	0.02578	1.28933	0.084	0.026
TAB3	0.0270976	1.28839	0.084	0.026
FNBP1L	0.00858403	1.28807	0.11	0.032
HLA-DQB2	0.000451364	1.28786	0.325	0.169
ABL2	0.0018868	1.2866	0.292	0.156
C11orf96	0.00935113	1.28501	0.214	0.11
SRD5A3	0.0195443	1.28497	0.182	0.097
R3HCC1L	0.0110078	1.28482	0.097	0.026
NNT	0.000233933	1.28436	0.195	0.052
MOGS	0.0152499	1.28422	0.104	0.032
UBFD1	0.0112026	1.28137	0.097	0.026
WRN	0.0487524	1.28002	0.065	0.019
CORO1A	1.29567e-10	1.27975	0.773	0.545
TMEM94	0.0334113	1.2797	0.045	0.006
INO80E	0.00191161	1.27917	0.143	0.039
SMG5	0.0264317	1.2762	0.084	0.026
CEP135	0.00664507	1.27612	0.078	0.013
SPATS2L	0.00148059	1.27526	0.24	0.104
TWISTNB	1.37311e-05	1.27521	0.39	0.162
SH2B2	0.000352042	1.27204	0.143	0.026
RINT1	0.0110815	1.27176	0.071	0.013
AP003774.3	0.0340502	1.27111	0.058	0.013
FOXJ3	0.000691297	1.271	0.169	0.045
SLC35C2	0.000375262	1.26947	0.188	0.052
SEC23IP	0.0347116	1.26838	0.11	0.045
HSPD1	8.90958e-07	1.26642	0.864	0.786
RASSF4	1.69947e-05	1.26388	0.532	0.351
SP140	4.60745e-06	1.26298	0.338	0.11
COPG2	0.0204026	1.2617	0.065	0.013
VCL	0.000260297	1.2615	0.279	0.11
TANC2	0.0252352	1.26142	0.162	0.084
TMEM254	0.0482402	1.26068	0.104	0.045
BCOR	0.014177	1.26034	0.104	0.032
CIAPIN1	0.000623969	1.25895	0.182	0.052
POLR2C	0.000131596	1.25565	0.234	0.071
SCPEP1	0.000671144	1.25554	0.396	0.266
RIPOR2	2.7516e-06	1.25275	0.429	0.169
RAB11FIP1	2.23575e-08	1.25147	0.662	0.331
CPSF2	0.00248509	1.25143	0.182	0.065
LDLR	0.000760969	1.25096	0.143	0.032
ETFDH	0.0100661	1.24989	0.13	0.045
EML3	0.00895256	1.24969	0.11	0.032
AL133342.1	0.0340934	1.24823	0.091	0.032
PTK2	0.0124709	1.24822	0.117	0.039
TMEM41A	0.0236986	1.24807	0.097	0.032
FMC1	0.0002772	1.248	0.253	0.091
IL4I1	0.00859177	1.24787	0.143	0.052
ZNF789	0.0201964	1.24722	0.065	0.013
NMT1	1.9715e-05	1.24705	0.331	0.117
FAR2	0.0313661	1.24673	0.182	0.104
FEM1C	0.000838165	1.24397	0.188	0.058
PDLIM2	5.19345e-07	1.24296	0.338	0.084
TTN-AS1	0.0495992	1.24253	0.065	0.019
TTPAL	0.00337429	1.24237	0.175	0.065
MTRNR2L12	9.5766e-12	1.2418	0.779	0.37
C12orf75	0.0316139	1.24083	0.344	0.227
MT2A	9.69251e-11	1.24057	0.935	0.786
GHDC	0.0171108	1.24012	0.091	0.026
TMEM191C	0.0334113	1.23946	0.045	0.006
DDX3Y	0.00018919	1.23913	0.312	0.13
MED1	0.0012312	1.23847	0.149	0.039
SNRNP25	2.04777e-06	1.2384	0.409	0.149
TBC1D10C	0.00034411	1.23817	0.201	0.058
AC245014.3	0.0247952	1.2378	0.195	0.11
RIOK1	0.000781989	1.23764	0.227	0.084
FPR3	0.013244	1.23751	0.208	0.11
HMBOX1	0.00159247	1.23511	0.188	0.065
UPK3A	0.010851	1.23467	0.13	0.045
NUP88	0.000341483	1.2342	0.143	0.026
CD38	0.0152499	1.234	0.104	0.032
ARHGAP24	0.0124312	1.23272	0.214	0.117
C3orf58	1.31823e-05	1.2319	0.325	0.11
LANCL2	0.0327286	1.23145	0.058	0.013
CD101	0.018504	1.22978	0.078	0.019
SLC30A1	0.00140551	1.22892	0.234	0.097
PDK4	6.36778e-08	1.22875	0.506	0.214
ANPEP	0.00902609	1.22736	0.201	0.091
PDE12	0.00285484	1.22626	0.169	0.058
PNPLA4	0.00352498	1.22581	0.175	0.065
ELL2	0.00212012	1.22547	0.37	0.247
ZNF197	0.0204026	1.22488	0.065	0.013
PPP1R14B	2.88389e-05	1.22382	0.734	0.461
THOC5	0.0206105	1.22374	0.065	0.013
UGCG	0.00103528	1.22372	0.494	0.286
DDX19B	0.00675019	1.22314	0.162	0.065
MMP7	0.00134738	1.22194	0.201	0.078
SLC9A7	0.023915	1.22159	0.208	0.123
PDE6D	0.00589857	1.22001	0.136	0.045
FAM126A	0.0319106	1.2188	0.13	0.058
TRAF4	0.00561217	1.21857	0.201	0.084
CMTR2	0.00313248	1.21658	0.136	0.039
LINC01480	0.00174603	1.21593	0.221	0.097
EIF4G1	1.28739e-05	1.21441	0.351	0.123
RAB7B	0.021403	1.21404	0.136	0.058
DIDO1	0.00626962	1.21385	0.117	0.032
SLCO3A1	0.000117298	1.21326	0.24	0.071
SEPT9	6.99187e-05	1.21281	0.448	0.221
MICB	0.0114356	1.21277	0.071	0.013
ICMT	0.0117709	1.21176	0.084	0.019
REC8	0.00699855	1.21101	0.136	0.045
SEPT11	0.000318596	1.21068	0.292	0.117
HIST1H2BC	0.0446259	1.21041	0.078	0.026
ZNF609	0.00021112	1.2098	0.208	0.058
CAPN10	0.0337156	1.20868	0.058	0.013
CD5	0.0343877	1.20729	0.058	0.013
LILRB2	0.000419314	1.20687	0.26	0.097
SMCR8	0.00243847	1.20653	0.117	0.026
CGAS	0.00363505	1.20359	0.156	0.052
RETN	0.0271717	1.20167	0.188	0.104
KLF7	0.0337025	1.19928	0.188	0.11
MTERF3	0.0195545	1.19892	0.078	0.019
EXT2	0.00439132	1.19851	0.097	0.019
CTSD	0.00428346	1.19758	0.494	0.435
FAM214A	0.00447231	1.19758	0.182	0.071
ZDHHC18	0.00521629	1.19627	0.13	0.039
DUS3L	0.0103738	1.19507	0.13	0.045
MTRF1L	0.0054247	1.19396	0.149	0.052
SEC61A1	0.000775079	1.19259	0.24	0.091
UGGT1	0.000223869	1.19146	0.195	0.052
TRAK1	0.000529941	1.19097	0.195	0.058
GOSR2	0.0108883	1.18993	0.156	0.065
ANKZF1	0.0118826	1.18806	0.084	0.019
CHAMP1	0.016965	1.1879	0.091	0.026
BCL2	0.000223118	1.18769	0.5	0.351
ST6GALNAC4	0.0234703	1.18612	0.117	0.045
TFAM	3.9981e-06	1.18536	0.37	0.123
DPH6	0.0266814	1.1847	0.123	0.052
WARS	1.2005e-06	1.18394	0.474	0.201
ATP6V1H	9.72885e-05	1.18353	0.253	0.078
KDM3B	0.000263535	1.18099	0.227	0.071
ZNF433	0.0197345	1.17929	0.078	0.019
RBBP5	0.016534	1.17815	0.091	0.026
TMEM129	0.0313851	1.17729	0.071	0.019
APOOL	0.000923958	1.17635	0.175	0.052
METTL3	0.0206105	1.17443	0.065	0.013
HCCS	0.000857479	1.17394	0.26	0.11
RBL1	0.0190647	1.17371	0.052	0.006
MT1E	0.00250466	1.17251	0.403	0.26
NCOA2	0.000185818	1.17192	0.234	0.071
IFT88	0.0340502	1.17167	0.058	0.013
SCLT1	3.75692e-05	1.16979	0.344	0.13
FAM222B	0.0107212	1.16909	0.097	0.026
DYNLT3	0.0437219	1.16809	0.325	0.24
NOL8	0.000207538	1.16757	0.208	0.058
FBXW2	0.00149236	1.16749	0.182	0.058
TIMP1	0.000478649	1.16715	0.617	0.448
DNMT1	8.77409e-05	1.1669	0.331	0.13
TLR10	0.000188835	1.16613	0.208	0.058
SAE1	0.00383659	1.16498	0.156	0.052
FAM98B	0.001866	1.16467	0.188	0.065
SNAPC3	0.00925748	1.16423	0.11	0.032
TMEM8B	0.0122234	1.16193	0.084	0.019
FLOT2	2.56199e-05	1.16089	0.312	0.104
PPAT	0.018504	1.16	0.078	0.019
ELOVL1	0.000149937	1.15899	0.305	0.117
STX18	0.000163055	1.15848	0.26	0.091
FXYD2	0.0101815	1.15759	0.266	0.156
BET1	0.00279053	1.15755	0.169	0.058
CD180	0.00332294	1.15732	0.136	0.039
INSR	0.00274302	1.15526	0.344	0.227
PI4KB	0.00114106	1.15504	0.182	0.058
WDR70	0.000106425	1.15452	0.227	0.065
CHKB	0.0300157	1.15443	0.071	0.019
IMPDH1	0.00190793	1.15385	0.156	0.045
CRYAB	1.23144e-05	1.15289	0.662	0.519
NUP93	0.000508493	1.15243	0.208	0.065
DAXX	0.000152602	1.15206	0.253	0.084
RAB24	0.0333229	1.1518	0.091	0.032
NDUFA7	1.7666e-05	1.15055	0.292	0.084
LINC01116	0.0117709	1.14848	0.084	0.019
SLC35F6	0.0371442	1.14807	0.11	0.045
CD163	0.0047469	1.14805	0.39	0.266
STX5	0.00446037	1.1467	0.227	0.104
EEF1G	0.00267552	1.14668	0.182	0.065
NDUFA9	2.22442e-05	1.14568	0.377	0.149
UTY	0.0363996	1.14482	0.11	0.045
SULF2	3.52968e-06	1.14436	0.481	0.208
SPIB	0.000183187	1.14329	0.481	0.286
PPP1R12C	0.0264317	1.14249	0.084	0.026
MMD	0.00689144	1.14162	0.136	0.045
MPRIP	0.0168523	1.14148	0.247	0.156
NOC2L	0.000879937	1.14012	0.247	0.097
SELL	1.97906e-06	1.13802	0.455	0.188
HAUS4	0.00245916	1.13715	0.162	0.052
NHSL1	0.0266738	1.13713	0.175	0.091
FGD4	0.00193339	1.13711	0.448	0.338
SULT1A1	0.00290574	1.13706	0.247	0.11
MARCKSL1	2.32671e-05	1.13598	0.558	0.312
SLC35A2	0.0233309	1.13448	0.097	0.032
SLC9A3R1	0.00901754	1.13398	0.162	0.065
CPNE3	0.000917826	1.13329	0.513	0.312
UBLCP1	1.64413e-05	1.13247	0.266	0.071
SYMPK	0.000235974	1.13212	0.24	0.078
ABAT	0.0343877	1.13208	0.058	0.013
NKRF	0.000889215	1.13093	0.234	0.091
RHOH	0.0257501	1.13079	0.331	0.253
HYAL2	0.00691533	1.13063	0.104	0.026
HLA-DQA2	1.48527e-13	1.13029	0.864	0.435
GADD45G	0.000923164	1.12959	0.247	0.11
C22orf46	0.0428877	1.12869	0.078	0.026
SMC1A	0.000347102	1.12862	0.312	0.136
ALDH1A1	0.0416534	1.12763	0.117	0.052
SH3BP4	0.00217346	1.12616	0.299	0.162
SMIM3	0.00281684	1.12594	0.208	0.084
RPA1	0.00177862	1.12479	0.169	0.052
PCNA	0.000642658	1.12456	0.24	0.091
RECK	0.043576	1.12442	0.078	0.026
BLCAP	0.00483324	1.12428	0.162	0.058
SDF2L1	6.76956e-06	1.1239	0.468	0.208
CRELD1	0.0439236	1.12369	0.078	0.026
CADM1	0.0496854	1.12265	0.169	0.097
ING3	0.0209847	1.12143	0.136	0.058
ICAM3	4.11563e-06	1.12063	0.558	0.279
PLIN3	0.000617894	1.11922	0.312	0.143
NUDT16L1	0.0048643	1.11862	0.201	0.084
SEPT1	0.0346624	1.11858	0.149	0.071
SIRT7	0.000366635	1.11836	0.221	0.071
NCBP2-AS2	0.000202861	1.11561	0.201	0.052
EML2	0.0123389	1.11543	0.084	0.019
SLC12A2	0.0231489	1.11486	0.097	0.032
TAF6L	0.0340502	1.11386	0.058	0.013
ABHD10	0.0233309	1.11184	0.097	0.032
DCAF15	0.0116255	1.11172	0.117	0.039
NNMT	1.45995e-06	1.11146	0.63	0.357
TM6SF1	1.13337e-07	1.10939	0.623	0.383
VPS53	0.00915655	1.10868	0.123	0.039
OSM	0.0107972	1.10837	0.448	0.331
ANKRD17	0.000199787	1.10808	0.266	0.091
NUP62	8.64034e-06	1.10704	0.338	0.11
GOT2	0.0074077	1.10696	0.156	0.058
LRRC25	5.35671e-06	1.10637	0.331	0.104
KBTBD3	0.00745656	1.106	0.091	0.019
TRAF3IP3	0.000634602	1.10566	0.266	0.11
PTPN7	0.000110864	1.10511	0.338	0.143
USP53	0.0345351	1.10509	0.266	0.175
CHD3	0.00164896	1.10473	0.208	0.078
SQLE	0.00197416	1.10441	0.195	0.071
KCTD5	0.00399223	1.10434	0.136	0.039
DRG1	0.00683844	1.10355	0.136	0.045
HIST2H2BE	0.0106271	1.10352	0.097	0.026
R3HDM4	1.116e-05	1.10288	0.351	0.117
SYNE1	0.0136824	1.10273	0.117	0.039
SLC27A3	0.00414213	1.10146	0.156	0.052
GALNT7	0.000212939	1.10138	0.24	0.078
DHRS4-AS1	0.00547888	1.10011	0.13	0.039
WDR46	4.86844e-05	1.09989	0.266	0.078
ZNF516	0.00231935	1.09906	0.175	0.058
LIG3	0.0251774	1.09884	0.117	0.045
PPP5C	0.0354115	1.09856	0.091	0.032
FBRSL1	0.0455532	1.09851	0.169	0.097
MAML1	0.00949222	1.09684	0.11	0.032
TNNI2	0.0029621	1.09573	0.227	0.097
TMCC3	0.00376884	1.09556	0.214	0.097
MFSD14B	0.00541356	1.09526	0.214	0.097
UQCRHL	0.0166524	1.09513	0.149	0.065
CYB5A	0.0042426	1.09497	0.448	0.364
DNAJC5	0.00877553	1.09375	0.162	0.065
AC087190.1	0.0251287	1.09303	0.182	0.097
EFTUD2	0.000823116	1.09288	0.227	0.084
ZNF276	0.00125524	1.09176	0.182	0.058
TMEM8A	0.00367687	1.09058	0.123	0.032
GTPBP8	0.000288817	1.09003	0.208	0.058
TRMT6	4.46943e-05	1.0895	0.312	0.11
AC020765.2	0.0120481	1.08904	0.071	0.013
TRPC4AP	0.000820662	1.08683	0.24	0.091
ATMIN	0.0162521	1.08604	0.091	0.026
TMEM14A	0.0281382	1.08457	0.143	0.065
MAP4K4	0.00392168	1.08456	0.286	0.143
RFXANK	0.00140045	1.08372	0.24	0.097
DYRK1A	0.000263383	1.08286	0.24	0.078
SLC25A37	0.00100246	1.08191	0.448	0.312
LTC4S	3.42319e-06	1.08098	0.597	0.383
SKAP1	0.0340502	1.07941	0.058	0.013
PAXBP1	0.0001673	1.07927	0.188	0.045
SWAP70	0.00254506	1.07916	0.416	0.305
HYOU1	0.0236327	1.0775	0.156	0.071
MAPKAPK2	0.00938381	1.07719	0.273	0.143
EHBP1L1	1.09473e-05	1.07688	0.364	0.13
TP53RK	0.00419211	1.07542	0.123	0.032
ANTXR2	0.0331407	1.07404	0.13	0.058
TBC1D17	0.0158431	1.07306	0.123	0.045
CLK4	0.000203526	1.07269	0.292	0.11
PBXIP1	0.036223	1.0701	0.091	0.032
SECTM1	0.00164978	1.06994	0.201	0.071
FCGR2A	1.80996e-08	1.06879	0.76	0.513
ATG7	0.00973226	1.06857	0.11	0.032
DCTN5	0.00156703	1.06667	0.201	0.071
TMEM223	0.00884636	1.0648	0.143	0.052
RPL36A	4.12911e-09	1.06462	0.844	0.682
MYO1D	0.0316653	1.06435	0.071	0.019
DCTPP1	4.88688e-05	1.06421	0.318	0.117
ZUP1	0.00718755	1.06366	0.175	0.071
SHLD2	0.010851	1.06359	0.13	0.045
PRPF19	0.000513282	1.06267	0.227	0.078
BEX4	0.000301271	1.06145	0.526	0.37
CCDC117	0.00134769	1.06084	0.182	0.058
CD14	0.0346779	1.06069	0.234	0.149
ST3GAL4	0.0157281	1.05968	0.123	0.045
CDK12	1.19403e-05	1.05858	0.357	0.123
SORL1	0.00158899	1.05844	0.435	0.286
TRNAU1AP	0.000459318	1.05824	0.247	0.091
BCCIP	0.000678663	1.05712	0.227	0.078
AP5M1	0.00584846	1.05597	0.149	0.052
THOC6	8.45616e-05	1.05586	0.312	0.11
MCM4	0.0121088	1.05541	0.084	0.019
EZH1	0.0291829	1.05497	0.084	0.026
MTHFS	0.00384254	1.05493	0.214	0.097
RAE1	0.0363996	1.05423	0.11	0.045
RPUSD1	0.0102582	1.05227	0.097	0.026
CCL3L1	1.67913e-07	1.05211	0.597	0.305
ZNF655	0.000169185	1.05116	0.331	0.136
TIFAB	0.0440674	1.05108	0.097	0.039
ACOT7	0.0453133	1.05102	0.097	0.039
LSG1	0.00326747	1.05086	0.136	0.039
ZNF37A	0.0118826	1.0502	0.084	0.019
SLC20A1	4.32654e-05	1.04926	0.377	0.156
SAMHD1	6.10834e-10	1.04888	0.773	0.494
AC025181.2	0.0350712	1.04733	0.058	0.013
PIK3CB	0.0074077	1.04731	0.156	0.058
CMTM8	0.0154978	1.04633	0.104	0.032
CD2	0.00100369	1.04632	0.175	0.052
U2AF1	0.00447465	1.04583	0.143	0.045
PPP6R1	0.000652046	1.04535	0.273	0.11
MLF2	9.65119e-06	1.0443	0.455	0.195
ATP8A1	0.00150241	1.04325	0.136	0.032
NFKBIB	0.00425129	1.04273	0.175	0.065
LRRC58	0.00211958	1.04107	0.214	0.084
ANKRD13A	0.00045726	1.0406	0.26	0.097
NOL9	0.00723645	1.03934	0.078	0.013
SLC7A7	0.0407679	1.03915	0.292	0.221
ZNF296	0.0231489	1.03854	0.097	0.032
ARHGAP26	0.0081159	1.03813	0.325	0.227
DPP3	0.0481713	1.03772	0.123	0.058
ELAC2	0.0175549	1.03628	0.091	0.026
GSK3A	0.000591497	1.03628	0.208	0.065
JAML	2.63627e-06	1.03623	0.649	0.396
RHEB	1.36513e-08	1.03503	0.818	0.714
2024-03-09	0.00657888	1.03423	0.136	0.045
CAPN2	8.4169e-06	1.03349	0.442	0.182
FPR1	2.39623e-06	1.0331	0.636	0.403
CARD11	0.0226118	1.03231	0.13	0.052
TRMT2A	0.0290922	1.03178	0.123	0.052
SPRYD7	0.00930205	1.0317	0.123	0.039
C17orf75	0.00384184	1.02958	0.123	0.032
LINC01504	0.0109324	1.02933	0.13	0.045
CDK7	0.0229681	1.0245	0.097	0.032
KIZ	0.034728	1.02431	0.058	0.013
SYNRG	0.00204158	1.02421	0.227	0.091
LRBA	0.000460745	1.02397	0.221	0.071
CNOT7	0.000121351	1.02396	0.364	0.156
RNF111	0.00773199	1.02344	0.136	0.045
PEX10	0.0370503	1.02343	0.091	0.032
GPATCH4	0.0161924	1.02299	0.123	0.045
MVP	9.50062e-06	1.02231	0.39	0.143
IQSEC1	0.0057183	1.02181	0.149	0.052
CD58	0.0100671	1.02172	0.396	0.292
MPC2	2.01378e-08	1.02142	0.825	0.734
MGAT4A	0.0104021	1.02128	0.318	0.208
KCMF1	4.66663e-06	1.01916	0.338	0.104
SP1	0.00133564	1.01869	0.175	0.052
TCERG1	0.000219534	1.01865	0.286	0.104
IRF5	0.00465514	1.01859	0.143	0.045
SMC5	3.65837e-05	1.0177	0.312	0.104
ZNF649	0.0289446	1.01677	0.084	0.026
TTC1	4.16084e-05	1.01508	0.383	0.149
NUP155	0.00543432	1.01388	0.13	0.039
FBXO45	0.018009	1.01381	0.091	0.026
TAF9B	0.0325189	1.01378	0.071	0.019
ARHGAP32	0.0302854	1.01351	0.071	0.019
KLF13	0.00513356	1.01322	0.357	0.247
IRF8	0.00465405	1.01	0.63	0.468
ADPRH	0.0427443	1.00977	0.195	0.117
RABGGTA	0.00866318	1.00874	0.123	0.039
CSRP1	0.000141522	1.00842	0.325	0.13
SPRED2	0.0208203	1.00792	0.065	0.013
GPBAR1	0.0038032	1.00786	0.084	0.013
IDH3A	0.000434636	1.00726	0.325	0.136
ODC1	0.0109307	1.00721	0.377	0.227
ZNF503	0.00435857	1.00651	0.221	0.097
CARS2	0.000394656	1.00637	0.299	0.123
ALOX5AP	3.53747e-07	1.00627	0.805	0.61
CSTF1	0.00700936	1.00596	0.078	0.013
VASP	8.7056e-07	1.00559	0.623	0.364
SF3A3	0.000284481	1.00269	0.286	0.11
KDM5C	0.00365712	1.00236	0.169	0.058
MOB4	7.43494e-05	1.00183	0.351	0.136
PLBD2	0.0447873	1.0013	0.123	0.058
