# Supplementary material for: Integrating Bulk and Single-Cell RNA-Seq Data to Identify Prognostic Features Related to Activated Dendritic Cells in Clear-Cell Renal-Cell Carcinoma
Source: Int J Mol Sci. 2024 Aug 26;25(17):9235. doi: 10.3390/ijms25179235 (PMC11395106; doi:10.3390/ijms25179235)
Supplement: Supplementary file 1 [file ijms-25-09235-s001.zip › Supplementary Table 3.xlsx]

## Sheet: Sheet1
Table S3 The patients’ clinical information in this study.
No.	Age	Sex	Pathological diagnosis	FuhrmanGrade	Tumor location	Surgical method
1	65	Male	ccRCC	I	Right kidney	Radical nephrectomy
2	69	Female	ccRCC	I	Right kidney	Radical nephrectomy
3	34	Male	ccRCC	II	Right kidney	Partial nephrectomy
4	43	Male	ccRCC	III	Right kidney	Radical nephrectomy
5	48	Male	ccRCC	I	Right kidney	Partial nephrectomy
6	31	Male	ccRCC	I	Left kidney	Radical nephrectomy
7	57	Female	ccRCC	II	Left kidney	Radical nephrectomy
8	75	Female	ccRCC	II	Left kidney	Partial nephrectomy
9	55	Female	ccRCC	II	Right kidney	Partial nephrectomy
10	62	Female	ccRCC	II	Right kidney	Radical nephrectomy
11	52	Female	ccRCC	II	Right kidney	Partial nephrectomy
12	67	Female	ccRCC	II	Right kidney	Partial nephrectomy
13	68	Male	ccRCC	III	Left kidney	Partial nephrectomy
14	68	Male	ccRCC	I	Left kidney	Radical nephrectomy
15	56	Male	ccRCC	III	Left kidney	Radical nephrectomy
